# Supplementary material for: Identification of Broad-Spectrum Antiviral Compounds by Targeting Viral Entry
Source: Viruses. 2019 Feb 20;11(2):176. doi: 10.3390/v11020176 (PMC6410080; doi:10.3390/v11020176)
Supplement: Supplementary file 1 [file viruses-11-00176-s001.zip]

Archive with 16 entries (13 files):
- Supplementary/
- Supplementary/Table S4.tif
- __MACOSX/
- __MACOSX/Supplementary/
- __MACOSX/Supplementary/._Table S4.tif
- Supplementary/.DS_Store
- __MACOSX/Supplementary/._.DS_Store
- Supplementary/SI 1.tif
- __MACOSX/Supplementary/._SI 1.tif
- Supplementary/SI 3.tif
- __MACOSX/Supplementary/._SI 3.tif
- Supplementary/SI 2.tif
- __MACOSX/Supplementary/._SI 2.tif
- Supplementary/Tables S1, S2, S3.xlsx
- __MACOSX/Supplementary/._Tables S1, S2, S3.xlsx
- __MACOSX/._Supplementary
