# Supplementary material for: Identification of Broad-Spectrum Antiviral Compounds by Targeting Viral Entry
Source: Viruses. 2019 Feb 20;11(2):176. doi: 10.3390/v11020176 (PMC6410080; doi:10.3390/v11020176)
Supplement: Supplementary file 1 [file viruses-11-00176-s001.zip › Supplementary/Tables S1, S2, S3.xlsx]

## Sheet: Table S1
	% viability	% inhibition	Compound
LOPAC	76.4967	104.905	Bendamustine hydrochloride
	103.745	103.87	Emetine dihydrochloride hydrate
	75.3036	101.05	5-azacytidine
	61.7378	98.3044	Tamoxifen citrate
	74.2178	98.2253	Parthenolide
	93.9024	96.488	Trifluoperazine dihydrochloride
	64.8867	95.8217	Stattic
	67.5573	94.4457	Idazoxan hydrochloride
	34.3548	91.4376	Calcimycin
	69.4818	89.0566	Supercinnamaldehyde
	66.7406	84.8917	JS-K
	66.582	84.037	Methiothepin mesylate
	103.201	83.3962	Thapsigargin
	95.2381	82.3385	N-p-Tosyl-L- phenylalanine chloromethyl ketone
	105.03	73.4912	Tyrphostin A9
	87.3592	70.8026	Naloxonazine dihydrochloride
	88.4518	59.0101	Mitoxantrone dihydrochloride
PRESTWICK	96.9072	102.35	Halofantrine hydrochloride
	112.849	101.198	Tolazamide
	62.877	101.088	Perhexiline maleate
	56.8436	100.971	Parthenolide
	94.0246	99.9337	Cycloheximide
	75.3937	99.831	Haloprogin
	75.5481	99.7782	5-azacytidine
	96.2431	96.6132	Chlorhexidine
	72.7072	94.2849	Mefloquine hydrochloride
	92.4658	91.6781	Thiethylperazine dimalate
	71.2846	91.1615	Bepridil hydrochloride
	87.4126	89.1975	Aminacrine
	71.3303	89.0786	Thioridazine hydrochloride
	91.9899	87.6942	Raloxifene hydrochloride
	97.4715	86.7361	Formoterol fumarate
	83.0709	85.5403	Amiodarone hydrochloride
	88.9169	85.191	Mitoxantrone dihydrochloride
	107.909	81.4031	Monensin sodium salt
	80.6373	79.746	Lacidipine
	97.1033	77.8203	Clomiphene citrate (Z,E)
	90.3023	75.3876	GBR 12909 dihydrochloride
	86.7758	73.4199	Adenosine 5'-monophosphate monohydrate
	84.005	73.326	Prochlorperazine dimaleate
	114.733	73.2783	Amodiaquine dihydrochloride dihydrate
	103.784	73.1187	Niclosamide
	76.3824	72.1522	Indatraline hydrochloride
	105.392	67.2475	Sertindole
	102.039	67.0044	Gemcitabine
	88.5475	65.9363	Thiostrepton

## Sheet: Table S2
% viability	% inhibition	Compound
40	100.1	Calcimycin
51.1982	100.095	Emetine dihydrochloride hydrate
81.0355	100	Monensin sodium salt
50.5181	99.6624	Tyrphostin A9
11.1538	99.4443	Mitoxantrone dihydrochloride
41.7456	99.3543	Clomiphene citrate (Z,E)
46.6568	98.8757	Prochlorperazine dimaleate
75.6805	98.0524	Lacidipine
53.2707	98.0419	Thapsigargin
48.6982	97.7552	Bepridil hydrochloride
76.0947	92.8868	Amiodarone hydrochloride
79.0533	92.0731	Amodiaquine dihydrochloride dihydrate
71.4201	91.1454	Parthenolide
60.4922	87.0751	Stattic
53.8212	84.2417	JS-K
38.9053	83.8663	GBR 12909 dihydrochloride
89.4379	83.6131	Halofantrine hydrochloride
60.355	79.95	Raloxifene hydrochloride
36.8639	75.4063	Niclosamide
60.0592	64.5329	Cycloheximide
90.3174	64.4859	Supercinnamaldehyde
58.9054	60.3535	N-p-Tosyl-L-phenylalanine chloromethyl ketone
85.6218	56.9114	bendamustine hydrochloride
71.1788	48.7636	Idazoxan hydrochloride
115.71	36.53	Tolazamide
111.658	16.2316	Naloxonazine dihydrochloride
106.218	9.67041	5-azacytidine
103.55	1.63592	Haloprogin
7.24852	-22.1111	Mefloquine hydrochloride
102.071	-41.4238	Formoterol fumarate
61.8343	-137.246	Gemcitabine
104.586	-177.182	Adenosine 5'-monophosphate monohydrate
1.6568	-225.29	Indatraline hydrochloride
23.3136	-387.082	Aminacrine
5.88757	-390.239	Thioridazine hydrochloride
16.6272	-392.718	Chlorhexidine
26.5976	-392.718	Sertindole
0.0971503	NA	Methiothepin mesylate
0	NA	Tamoxifen citrate
0.129534	NA	Trifluoperazine dihydrochloride
1.42012	NA	Perhexiline maleate
18.6982	NA	Thiostrepton
0.147929	NA	Thiethylperazine dimalate

## Sheet: Table S3
	IC50 SFV (mM)	TC50 SFV (7h) (mM)	SI
Amiodarone	9	96.8	10.7556
Amodiquine	8.5	>50	>5.9
Bepridil	9.5	34.9	3.67368
Calcimycin	0.6	4.1	6.83333
Clomiphene	17.7	27.4	1.54802
Halofantrine	115.9	290.4	2.50561
Lacidipine	23.7	27.7	1.16878
Mitoxantrone	7	43.2	6.13233
Monensin (cntrl)	1.1	>50	>45
Niclosamide	3	>50	>16.7
N-p-Tosyl-L-phenylalanine chloromethyl ketone	10.7	42.7	4.01127
Parthenolide	3.3	11.7	3.56924
Prochloperazine	20.7	22.7	1.09623
Raloxifene	15.1	>50	>3.3
Stattic	3.7	7.8	2.10184
Supercinnamaldehyde	15.8	40.5	2.57107
Tyrphostin A9	2.9	>50	>17.2
